# Supplementary material for: Copy number variations in high and low fertility breeding boars
Source: BMC Genomics. 2015 Apr 10;16(1):280. doi: 10.1186/s12864-015-1473-9 (PMC4404230; doi:10.1186/s12864-015-1473-9)
Supplement: Additional file 1: Table S1. — Details of the identified CNVRs. Table S2. Numbers and length of CNVRs are represented by chromosome. Table S3. Summary of CNVRs according to the copy number states. The number and length of CNVRs identified as Gain, Deletion or Gain/Del are given. Tabel S4. Summary of the number of reproduction QTLs overlapping with CNVRs. Table S5. Summary of gene content (RefSeq genes) within CNVRs specific for high fertility, low fertility animals or present in both. Table S6. Primer squences used for the qPCR validation experiments. [file 12864_2015_1473_MOESM1_ESM.xlsx]

## Sheet: Table S1
#	CNVR ID	Chromosome	Start	End	Length (bp)	State	FERTILITY	No. of Samples	Reproduction QTLs	Gene Acc #	Gene name
1	CNVR1HL	1	67164859	70920152	3755294	GAIN/DEL	H&L	2	TNUM QTL #5223	GSTM2	NM_001078684
2	CNVR2L	1	170095561	173141931	3046371	DEL	L	2	TNUM QTL #5255,TNUM QTL #5223,TNUM QTL #6481	A	NM_213799
3	CNVR5L	1	294847613	297384003	2536391	DEL	L	2	TNUM QTL #822,TNUM QTL #845,TNUM QTL #5255,TNUM QTL #5223,TESTIWT QTL #6527,AGEP QTL #8815,TNUM QTL #1250
4	CNVR7L	2	16466	3571261	3554796	GAIN	L	2	NSB QTL #18095,NSB QTL #18094	CHID1, CD151, EFCAB4A, PNPLA2, RPLP2, CEND1, TALDO1, TMEM80, IRF7, PHLDA2, NAP1L4, FADD, CPT1A, GAL	NM_001243810, NM_001243865, NM_001243838, NM_001098605, NM_001244866, NM_213866, NM_001244935, NM_001244431, NM_001097428, NM_001174057, NM_001285976, NM_001031797, NM_001129805, NM_214234
5	CNVR8H	2	7190712	7633891	443180	DEL	H	2	NSB QTL #18095,NSB QTL #18094	MACROD1, OTUB1	NM_001204770, NM_001162403
6	CNVR10L	2	13448974	13601640	152667	DEL	L	2	NSB QTL #18094,NSB QTL #18095,NSB QTL #18096,NSB QTL #18097,TNUM QTL #909
7	CNVR11L	2	23647220	25134932	1487713	DEL	L	2	NSB QTL #18094,NSB QTL #18095,NSB QTL #18096,NSB QTL #18097,TNUM QTL #909
8	CNVR13L	2	106268518	107324961	1056443	DEL	L	2	GEST QTL #21837	GLRX, CAST	NM_214233, NM_214067
9	CNVR15H	2	130991927	131016807	24880	DEL	H	7	-
10	CNVR16L	2	156677791	159938857	3261066	GAIN	L	2	-	AFAP1L1, GRPEL2, LOC100514340, MIR143, MIR145	NM_001244817, NM_001244870, NM_001244954, NR_038529, NR_038484
11	CNVR17L	2	159938857	162298136	2359280	DEL	L	2	-	MGAT1, IFITM2, IFITM3, COX8H, SIRT3, ODF3	NM_001078668, NM_001246214, NM_001201382, NM_001097500, NM_001110057, NM_001193448
12	CNVR18L	3	48316588	48324106	7519	DEL	L	5	TNUM QTL #5224,OVRATE QTL #515,NNIP QTL #7455,NNIP QTL #7472
13	CNVR19H	3	122043048	122082701	39654	DEL	H	2	TNUM QTL #5224,TNUM QTL #8797,TNUM QTL #8798
14	CNVR27L	6	18410765	18418236	7472	DEL	L	5	NSB QTL #18129,TLWT QTL #22946,TLWT QTL #22947
15	CNVR28H	6	75455400	75464703	9304	DEL	H	7	TNB QTL #10620,TNUM QTL #5226,NNIP QTL #7459,NNIP QTL #7476,TNUM QTL #8665
16	CNVR34L	8	79177886	80427348	1249463	DEL	L	5	TNUM QTL #4253,OVRATE QTL #492,NNIP QTL #7477,AGEP QTL #589,UC QTL #523,TNUM QTL #1100	SFRP2, TLR2	NM_001244395, NM_213761
17	CNVR36H	9	36855330	37305674	450345	DEL	H	7	AGEP QTL #22087,AGEP QTL #22088,AGEP QTL #22089,AGEP QTL #22090,AGEP QTL #22091,AGEP QTL #22092,NNIP QTL #7462,AGEP QTL #22086	MMP7, MMP25	NM_214207, NM_213905
18	CNVR37H	9	81691177	81750330	59153	DEL	H	7	OVRATE QTL #517	SGCE	NM_001144124
19	CNVR38L	9	111425418	111714858	289441	DEL	L	5	OVRATE QTL #517
20	CNVR39L	9	143837762	143878023	40261	DEL	L	5	GEST QTL #452
21	CNVR41L	10	6048737	6093590	44854	DEL	L	2	NSB QTL #18122,NSB QTL #18123
22	CNVR42H	10	55903766	56046451	142686	DEL	H	2	NSB QTL #18122,NSB QTL #18123
23	CNVR43H	10	60051402	61491332	1439931	DEL	H	2	FSH QTL #646,TNUM QTL #1107,TNUM QTL #2928,OVRATE QTL #518,TNUM QTL #5258	ITGB1	NM_213968
24	CNVR44H	10	64593871	64711288	117418	DEL	H	2	FSH QTL #646,TNUM QTL #1107,TNUM QTL #2928,OVRATE QTL #518
25	CNVR45L	11	39122418	40052374	929957	DEL	L	5	TNUM QTL #5260,AGEP QTL #22093,TNUM QTL #586,AGEP QTL #22094
26	CNVR48H	11	75996131	76165143	169013	GAIN	H	2	NSB QTL #7534,NNIP QTL #7478
27	CNVR49H	12	31229775	31975983	746209	DEL	H	2	REMPAR QTL #15998,REMPAR QTL #15999,LNPDR QTL #16006,NBA QTL #18068,NBA QTL #18075,NBA QTL #18091,TNB QTL #18197,TNB QTL #18230,TNUM QTL #5261,TNUM QTL #5227,RTNUM QTL #6479,TNUM QTL #2929,TNUM QTL #595,LTNUM QTL #6472	STAT2	NM_213889
28	CNVR50L	12	34975703	37778877	2803175	DEL	L	5	REMPAR QTL #15998,REMPAR QTL #15999,LNPDR QTL #16006,NBA QTL #18068,NBA QTL #18075,NBA QTL #18091,TNB QTL #18197,TNB QTL #18230,AGEP QTL #22095,TNUM QTL #5261,TNUM QTL #5227,AGEP QTL #22096,AGEP QTL #22097,RTNUM QTL #6479,TNUM QTL #2929,TNUM QTL #595,LTNUM QTL #6472	CUEDC1, MRPS23, SRSF1, MIR142, CLTC, MIR21	NM_001243919, NM_001243813, NM_001038007, NR_038555, NM_001146127, NR_038508
29	CNVR51L	12	61949320	63499875	1550556	GAIN	L	2	TNUM QTL #5261,TNUM QTL #5227	UBB, SLC5A10, COPS3, PEMT	NM_001105309, NM_001012297, NM_001244149, NM_214365
30	CNVR56L	13	142228823	142572923	344101	DEL	L	2	NNIP QTL #7479,NNIP QTL #7466
31	CNVR59HL	14	151808821	153786811	1977991	GAIN/DEL	H&L	2	-	MIR202, CYP2E1, ECHS1	NR_035399, NM_214421, NM_001190175
32	CNVR62L	16	84891022	86875405	1984384	DEL	L	2	-	TERT	NM_001244300
33	CNVR63H	17	40116835	40197983	81149	DEL	H	2	TNB QTL #22920,TLWT QTL #22965,TNUM QTL #5229,AGEP QTL #22122,AGEP QTL #22123,AGEP QTL #22124,AGEP QTL #22125	ID1	NM_001244700
34	CNVR64H	17	41544230	41558361	14132	GAIN	H	2	TNB QTL #22920,TLWT QTL #22965,TNUM QTL #5229,AGEP QTL #22122,AGEP QTL #22123,AGEP QTL #22124,AGEP QTL #22125
35	CNVR65H	18	35903061	36257473	354413	DEL	H	2	NBA QTL #7538,AGEP QTL #21988,NNIP QTL #7470,AGEP QTL #22127,AGEP QTL #22128,AGEP QTL #22126	IFRD1	NM_001007519

## Sheet: Table S2
Numbers and length of CNVRs are represented by chromosome.
	HIGH-Fertile		HIGH & LOW		LOW-Fertile
Chromosome	#CNVR		#CNVR		#CNVR		Total #CNVR	Total length
1			1	3755294	2	5582762	3	9338056
2	2	468060			6	11871965	8	12340025
3	1	39654			1	7519	2	47173
6	1	9304			1	7472	2	16776
8					1	1249463	1	1249463
9	2	509498			2	329702	4	839200
10	3	1700035			1	44854	4	1744889
11	1	169013			1	929957	2	1098970
12	1	746209			2	4353731	3	5099940
13					1	344101	1	344101
14			1	1977991			1	1977991
16					1	1984384	1	1984384
17	2	95281					2	95281
18	1	354413					1	354413
Total	14	4091467	2	5733285	19	26705910	35	36530662

## Sheet: Table S3
Summary of CNVRs according to the copy number states. The number and length of CNVRs identified as Gain, Deletion or Gain/Del are given.
	GAIN		DEL		GAIN/DEL
Chromosome	#CNVR	Length	#CNVR	Length	#CNVR	Length	Total #CNVR	Total length
1		5582762	2		1	3755294	3	9338056
2	2	5524163	6	6815862			8	12340025
3		47173	2				2	47173
6		16776	2				2	16776
8		1249463	1				1	1249463
9		839200	4				4	839200
10		1744889	4				4	1744889
11	1	929957	1	169013			2	1098970
12	1	3549384	2	1550556			3	5099940
13		344101	1				1	344101
14					1	1977991	1	1977991
16		1984384	1				1	1984384
17	1	81149	1	14132			2	95281
18		354413	1				1	354413
Total Length	5	22247814	28	8549563	2	5733285	35	36530662

## Sheet: Table S4
Summary of the number of reproduction QTLs overlapping with CNVRs.
QTL	High Fertile	High & Low Fertile	Low Fertile	Total
AGEP	19		7	26
FSH	2			2
GEST			2	2
LNPDR	1		1	2
LTNUM	1		1	2
NBA	4		3	7
NNIP	5		5	10
NSB	5		13	18
OVRATE	3		3	6
REMPAR	2		2	4
RTNUM	1		1	2
TESTIWT			1	1
TLWT	2		2	4
TNB	5		2	7
TNUM	16	1	21	38
UC			1	1
No QTL	1	1	3	5
Total	67	2	68	137

## Sheet: Table S5
Summary of gene content (RefSeq genes) within CNVRs specific for high fertility, low fertility animals or present in both.
Chromosome	GAIN	DEL	GAIN/DEL	Total
1		1	1	2
2	17	10		27
8		2		2
9		3		3
10		1		1
12	4	6		10
14			2	2
16		1		1
17		1		1
18		1		1
Total	21	26	3	50

## Sheet: Table S6
Primer squences used for the qPCR validation experiments
Name	Sequence 5'-3'	Product size (bp)
BACT-F*	TCGATCATGAAGTGCGACGTG	113
BACT-R*	GTGATCTCCTTCTGCATCCTGTC
CNVR15H-F	TTCTCTCTGCCCCAAACACT	100
CNVR15H-R	TCCAAAAGTTTGCAGAAAGGA
CNVR18L-F	TCTGCAACTGCAGCTCTGAT	114
CNVR18L-R	TGGAAGGAATTACTGCCCTG
CNVR27L-F	CAGCTTGCAGCAGCTTGAT	107
CNVR27L-R	GTTCCCTGGTGGTGTAGTGG
CNVR28H-F	TTCACGATGGCATCTTTCTG	197
CNVR28H-R	AGGGCCTCAGAGGGTTTCTA
CNVR34L-F	CAGAGAAGAAGCCTGATGGG	101
CNVR34L-R	CAACTCTCTGGACCATGCC
CNVR36L-F	TTCCACGGCAGCATCTATTTG	168
CNVR36L-R	GAATAGCACATTGTCCTCTACAAGC
CNVR37L-F	TCCCACCAACGACATACCTG	126
CNVR37L-R	TCCAAGGTGCACTCTGATCG
CNVR38L-F	TTTTGCATGGAGCTGGAAAT	167
CNVR38L-R	TGCTGCCTAGCAAACAACTG
* from Chen et al. BMC Genomics 2012, 13:733.
